# Supplementary material for: Systemic Biologic Treatment for Psoriasis in Elderly Patients
Source: J Clin Med. 2025 Jul 7;14(13):4779. doi: 10.3390/jcm14134779 (PMC12251099; doi:10.3390/jcm14134779)
Supplement: Supplementary file 1 [file jcm-14-04779-s001.zip]

Archive with 1 entries (1 files):
- jcm-3706069-supplementary.pdf
